# Supplementary material for: The Multi-Kinase Inhibitor RepSox Enforces Barrier Function in the Face of Both VEGF and Cytokines
Source: Biomedicines. 2023 Aug 31;11(9):2431. doi: 10.3390/biomedicines11092431 (PMC10525881; doi:10.3390/biomedicines11092431)
Supplement: Supplementary file 1 [file biomedicines-11-02431-s001.zip]

Archive with 1 entries (1 files):
- biomedicines-2509100-supplementary.pdf
